# Supplementary material for: Persister Cell Formation and Elevated lsrA and lsrC Gene Expression upon Hydrogen Peroxide Exposure in a Periodontal Pathogen Aggregatibacter actinomycetemcomitans
Source: Microorganisms. 2023 May 26;11(6):1402. doi: 10.3390/microorganisms11061402 (PMC10301654; doi:10.3390/microorganisms11061402)
Supplement: Supplementary file 1 [file microorganisms-11-01402-s001.zip]

Archive with 1 entries (1 files):
- microorganisms-2344482-supplementary.pdf
